# Supplementary material for: The PH Domain and C-Terminal polyD Motif of Phafin2 Exhibit a Unique Concurrence in Animals
Source: Membranes (Basel). 2022 Jul 7;12(7):696. doi: 10.3390/membranes12070696 (PMC9324892; doi:10.3390/membranes12070696)
Supplement: Supplementary file 1 [file membranes-12-00696-s001.zip]

Archive with 7 entries (7 files):
- Supplementary Figures and Tables.pdf
- Supplementary File S1.pdf
- Supplementary File S2.pdf
- Supplementary File S3.pdf
- Supplementary File S4.pdf
- Supplementary File S5.pdf
- Supplementary File S6.pdf
